# Supplementary material for: Towards a New Plastination Technique for Moisture Management of Western Red Cedar Without Loss of Strength and with Enhanced Stability
Source: Materials (Basel). 2025 Sep 17;18(18):4353. doi: 10.3390/ma18184353 (PMC12471767; doi:10.3390/ma18184353)
Supplement: Supplementary file 1 [file materials-18-04353-s001.zip]

Archive with 1 entries (1 files):
- materials-3792922-supplementary.pdf
